# Supplementary material for: The Effect of Ammonia on the Host–Parasite System Tenebrio molitor at Different Temperatures
Source: Biology (Basel). 2026 Feb 3;15(3):271. doi: 10.3390/biology15030271 (PMC12896862; doi:10.3390/biology15030271)
Supplement: Supplementary file 1 [file biology-15-00271-s001.zip]

Archive with 1 entries (1 files):
- biology-4072353-supplementary.pdf
